# Supplementary material for: The effect and safety of constraint-induced movement therapy for post-stroke motor dysfunction: a meta-analysis and trial sequential analysis
Source: Front Neurol. 2023 Apr 18;14:1137320. doi: 10.3389/fneur.2023.1137320 (PMC10151521; doi:10.3389/fneur.2023.1137320)
Supplement: Supplementary file 1 [file Data_Sheet_1.ZIP]

Archive with 2 entries (2 files):
- PRISMA_2020_checklist.docx
- Search Strategy.doc
