# Supplementary material for: The effect and safety of constraint-induced movement therapy for post-stroke motor dysfunction: a meta-analysis and trial sequential analysis
Source: Front Neurol. 2023 Apr 18;14:1137320. doi: 10.3389/fneur.2023.1137320 (PMC10151521; doi:10.3389/fneur.2023.1137320)
Supplement: Supplementary file 2 [file Data_Sheet_2.ZIP]

Archive with 18 entries (18 files):
- Figure S1.tif
- Figure S10.tif
- Figure S11.tif
- Figure S12.tif
- Figure S13.tif
- Figure S14.tif
- Figure S15.tif
- Figure S16.tif
- Figure S2.tif
- Figure S3.tif
- Figure S4.tif
- Figure S5.tif
- Figure S6.tif
- Figure S7.tif
- Figure S8.tif
- Figure S9.tif
- Table S1-S7.docx
- The reference lists of included studies.docx
